# Supplementary material for: Owner-Perception of the Effects of Two Long-Lasting Dog-Appeasing Pheromone Analog Devices on Situational Stress in Dogs
Source: Animals (Basel). 2022 Jan 5;12(1):122. doi: 10.3390/ani12010122 (PMC8749783; doi:10.3390/ani12010122)
Supplement: Supplementary file 1 [file animals-12-00122-s001.zip]

Archive with 3 entries (3 files):
- Supplementary methods.pdf
- Supplementary tables.pdf
- Figure S1 article Zenidog HUT - rev.pdf
